# Supplementary material for: WheatCRISPR: a web-based guide RNA design tool for CRISPR/Cas9-mediated genome editing in wheat
Source: BMC Plant Biol. 2019 Nov 6;19:474. doi: 10.1186/s12870-019-2097-z (PMC6836449; doi:10.1186/s12870-019-2097-z)
Supplement: Supplementary file 1 — Additional file 1: Table S1. The gRNA table for a phytoene desaturase (TraesCS4B02G300100) gene. [file 12870_2019_2097_MOESM1_ESM.xlsx]

## Sheet: Sheet1
Table S1. An exemplary gRNA table produced using the WheatCRISPR web application for the phytoene desaturase (PDS; TraesCS4B02G300100) gene
	on_ref	on_start	on_strand	sequence	pam	overall score	rs2	coding	promoter	other genic	intergenic
1	chr4B	586576386	+	TCTATCAACTGCAAAATACC	TGG	0.6439	0.589	0.213	0.348	0.182	0.212
2	chr4B	586579535	-	AAACCAACTCCAGCATCGAA	CGG	0.63505	0.64	0.373	0.348	0.498	0.092
3	chr4B	586580152	-	GCTACAACTTGGAGGCGACG	GGG	0.61385	0.628	0.429	0.404	0.293	0.414
4	chr4B	586577353	+	GGTAAGGTTATACATAGTCC	TGG	0.6107	0.575	0.429	0.229	0.138	0.257
5	chr4B	586579832	-	GCAAGGTTCGCAATTCGGGA	CGG	0.60725	0.632	0.448	0.355	0.393	0.253
6	chr4B	586575816	-	CCATACTGAAGCAAGTAGTC	CGG	0.5976	0.541	0.29	0.336	0.214	0.678
7	chr4B	586577676	+	ATGGCTTAACTGTTTCCGAA	TGG	0.59005	0.598	0.467	0.399	0.31	0.29
8	chr4B	586575987	+	AAAGTAAAAGGATCACGTCA	TGG	0.57795	0.616	0.424	0.364	0.65	0.333
9	chr4B	586579854	-	TCGGTGATCGTTGCAGAGGT	CGG	0.5729	0.589	0.499	0.503	0.257	0.397
10	chr4B	586580154	-	TAGCTACAACTTGGAGGCGA	CGG	0.56725	0.56	0.306	0.4	0.4	0.655
11	chr4B	586579873	-	GCCAGATAAAACCCTTCGAT	CGG	0.54365	0.609	0.667	0.248	0.157	0.234
12	chr4B	586575842	-	GTTCATAGATGATAGGCAGC	TGG	0.54005	0.563	0.533	0.455	0.26	0.578
13	chr4B	586575920	+	TTTCACAAGTAGCAGCGTCC	AGG	0.53855	0.554	0.361	0.479	0.31	0.796
14	chr4B	586576359	+	TGGTGTGAATTTTGCAGGAC	TGG	0.5385	0.388	0.3	0.31	0.27	0.4
15	chr4B	586577692	-	TACCTGCTTTTCCATCCATT	CGG	0.53805	0.443	0.337	0.368	0.21	0.673
16	chr4B	586576396	+	GCAAAATACCTGGCAGACGC	TGG	0.53775	0.534	0.459	0.43	0.397	0.578
17	chr4B	586578149	-	GTTTATGAAATTCAGTGCCT	TGG	0.5377	0.454	0.398	0.332	0.382	0.236
18	chr4B	586577680	+	CTTAACTGTTTCCGAATGGA	TGG	0.5297	0.525	0.386	0.514	0.349	0.36
19	chr4B	586578203	+	TGCTCTAAACAGATTTCTCC	AGG	0.5228	0.487	0.4	0.514	0.148	0.52
20	chr4B	586575849	-	CAGCTATGTTCATAGATGAT	AGG	0.5141	0.453	0.485	0.437	0.184	0.485
21	chr4B	586579849	-	GATCGTTGCAGAGGTCGGCA	AGG	0.51295	0.632	0.722	0.243	0.272	0.463
22	chr4B	586577627	+	GGGCTTCTACCAGCAATGCT	TGG	0.51025	0.479	0.333	0.448	0.386	0.677
23	chr4B	586575939	-	GATGACTAGTTTTTAGTGCC	TGG	0.50805	0.486	0.587	0.33	0.149	0.292
24	chr4B	586578510	-	AGTGCTTCACTGTTCCGTCA	GGG	0.5075	0.614	0.75	0.363	0.212	0.316
25	chr4B	586579836	-	GTCGGCAAGGTTCGCAATTC	GGG	0.50335	0.279	0.176	0.162	0.585	0.321
26	chr4B	586579563	-	CGTCCGATCCATTCCTCTGC	TGG	0.49985	0.407	0.471	0.308	0.182	0.412
27	chr4B	586579549	+	GTTGGTTTTTGCTCCAGCAG	AGG	0.49845	0.589	0.688	0.362	0.364	0.377
28	chr4B	586575895	+	CTGGACAACTTCATACGCAG	AGG	0.4966	0.669	0.8	0.392	0.229	0.7
29	chr4B	586579683	+	ACCATGTTGTGAAGACACCG	AGG	0.48915	0.763	1	0.438	0.231	0.385
30	chr4B	586575849	+	CTATCATCTATGAACATAGC	TGG	0.48755	0.562	0.714	0.527	0.251	0.369
31	chr4B	586576363	+	GTGAATTTTGCAGGACTGGC	TGG	0.48625	0.396	0.308	0.417	0.42	0.476
32	chr4B	586576419	+	CCACAAACCCATAGTGCTTG	AGG	0.48005	0.613	0.8	0.428	0.244	0.441
33	chr4B	586579563	+	CAGCAGAGGAATGGATCGGA	CGG	0.48005	0.616	0.765	0.505	0.339	0.526
34	chr4B	586575815	+	CCGGACTACTTGCTTCAGTA	TGG	0.47865	0.353	0.401	0.305	0.456	0.238
35	chr4B	586576221	-	CGACCTGTAATGGTTTACTG	GGG	0.47565	0.732	1	0.532	0.24	0.327
36	chr4B	586576405	-	GTTTGTGGCCAGCGTCTGCC	AGG	0.4736	0.499	0.65	0.354	0.353	0.262
37	chr4B	586580151	-	CTACAACTTGGAGGCGACGG	GGG	0.47055	0.619	0.775	0.595	0.471	0.412
38	chr4B	586576004	+	TCATGGACTTCGTGCTCTGC	AGG	0.45805	0.501	0.635	0.323	0.323	0.758
39	chr4B	586578222	-	AGAGGAACTGAAGTTGTACC	TGG	0.4573	0.524	0.65	0.693	0.282	0.679
40	chr4B	586578110	+	TCCTGATCGAGTCAACGACG	AGG	0.454	0.726	1	0.504	0.352	0.476
41	chr4B	586578403	+	TGGATGGTAATCCTCCTGAA	AGG	0.4505	0.645	1	0.388	0.146	0.148
42	chr4B	586579701	-	TCAGGGAAATGTCCTGACCT	CGG	0.44945	0.639	1	0.305	0.018	0.365
43	chr4B	586577179	+	ATATGTTTTTTCTTTTCAGT	TGG	0.4488	0.483	0.424	0.542	0.636	0.788
44	chr4B	586579858	-	TCGATCGGTGATCGTTGCAG	AGG	0.44825	0.665	1	0.355	0.195	0.295
45	chr4B	586578084	+	ACAGTTATTTAATCAGCACA	GGG	0.4475	0.679	1	0.483	0.304	0.232
46	chr4B	586580079	+	GCTATCGCGTTTCTGCTCGC	AGG	0.44695	0.565	0.909	0.495	0.019	0.31
47	chr4B	586578447	-	CACCACCCAAAGACTGAATG	TGG	0.4456	0.634	1	0.459	0.205	0.018
48	chr4B	586579530	-	AACTCCAGCATCGAACGGTT	TGG	0.4441	0.44	0.538	0.54	0.554	0.63
49	chr4B	586577630	+	CTTCTACCAGCAATGCTTGG	TGG	0.4394	0.488	0.6	0.625	0.625	0.467
50	chr4B	586576438	+	GAGGCAAGAGATGTGTTGGG	CGG	0.4344	0.695	1	0.45	0.435	0.392
51	chr4B	586578171	-	ACTGCATGGATAACTCGTCA	GGG	0.43295	0.685	1	0.498	0.309	0.573
52	chr4B	586576150	-	TTAATCGTGTTCTCTAGTGG	AGG	0.42855	0.659	1	0.35	0.176	0.667
53	chr4B	586578586	-	TCTTGAAAATAAATCGCACC	TGG	0.42835	0.644	1	0.264	0.274	0.325
54	chr4B	586578353	+	TGAAAAAACTGTAAATGTGT	AGG	0.4267	0.536	0.301	0.691	0.548	0.893
55	chr4B	586578920	-	CATACCTGCTGAAAAGAAGG	TGG	0.4236	0.676	1	0.875	0.41	0.468
56	chr4B	586578495	+	AAAATTGAACTGAACCCTGA	CGG	0.4212	0.627	1	0.761	0.221	0.404
57	chr4B	586577178	-	AACTGAAAAGAAAAAACATA	TGG	0.41935	0.47	0.441	0.663	0.484	0.704
58	chr4B	586577689	+	TTCCGAATGGATGGAAAAGC	AGG	0.41775	0.548	0.842	0.323	0.277	0.677
59	chr4B	586578415	-	GGCATGCATAGCCTTTCAGG	AGG	0.41705	0.664	1	0.546	0.417	0.465
60	chr4B	586575954	+	AGTCATCGTACGACCTCCCT	TGG	0.41605	0.521	0.909	0.267	0	0.526
61	chr4B	586576623	+	GCTGCATGGAAGGATGAAGA	TGG	0.4136	0.675	1	0.354	0.436	0.606
62	chr4B	586575968	-	TTTATTCCTTAAGCCAAGGG	AGG	0.41325	0.624	1	0.343	0.326	0.323
63	chr4B	586577281	+	TTTGCCATGCCAAACAAACC	AGG	0.4106	0.605	1	0.321	0.188	0.462
64	chr4B	586578444	+	AACCACATTCAGTCTTTGGG	TGG	0.4101	0.596	1	0.454	0.177	0.404
65	chr4B	586578474	-	TCTGAATACGAGAATTCAGC	CGG	0.40605	0.582	1	0.291	0.204	0.291
66	chr4B	586579871	+	ACCGATCGAAGGGTTTTATC	TGG	0.40445	0.346	0.667	0.417	0.252	0.198
67	chr4B	586579983	+	AATGCTCTCTCCGTTGTATT	GGG	0.40275	0.394	0.282	0.521	0.923	0.392
68	chr4B	586578671	+	AGCTTCTTGTACCACAAGAG	TGG	0.40255	0.563	1	0.533	0.172	0.235
69	chr4B	586579820	-	ATTCGGGACGGTCTTGTAAA	CGG	0.39985	0.479	0.933	0.353	0.104	0.054
70	chr4B	586579559	+	GCTCCAGCAGAGGAATGGAT	CGG	0.3995	0.613	1	0.38	0.344	0.452
71	chr4B	586579685	-	ACCTCGGTGTCTTCACAACA	TGG	0.39935	0.594	1	0.443	0.138	0.677
72	chr4B	586580102	+	ATTCTAAGATGCTGTCCCGC	AGG	0.39575	0.554	1	0.297	0.146	0.333
73	chr4B	586578712	+	AAAAGGCTGGATAAGTTGGT	GGG	0.39525	0.592	1	0.528	0.279	0.457
74	chr4B	586579895	-	TTTCTGCTTTGTGTAATCGC	CGG	0.39475	0.594	1	0.413	0.303	0.439
75	chr4B	586578683	-	GAGATCTCTCTCCACTCTTG	TGG	0.3933	0.589	1	0.439	0.194	0.636
76	chr4B	586579982	+	AAATGCTCTCTCCGTTGTAT	TGG	0.39115	0.391	0.75	0.508	0.136	0.565
77	chr4B	586579122	+	AGACATGTCTTTAGCGTGCA	AGG	0.38985	0.579	1	0.589	0.349	0.295
78	chr4B	586579914	+	AAATACTTGGCTTCCATGGA	GGG	0.38985	0.583	1	0.535	0.272	0.489
79	chr4B	586578363	+	GTAAATGTGTAGGAGAAGCA	TGG	0.3854	0.637	1	0.503	0.621	0.42
80	chr4B	586578131	+	GGTTTTTATTGCAATGTCCA	AGG	0.38495	0.566	1	0.298	0.304	0.353
81	chr4B	586579627	-	GATTTCATCAGGAAACAACT	TGG	0.38465	0.586	1	0.604	0.25	0.667
82	chr4B	586579554	+	TTTTTGCTCCAGCAGAGGAA	TGG	0.3836	0.517	0.857	0.693	0.464	0.571
83	chr4B	586577326	-	AGGGCGCCGGCAAAGTCTCT	GGG	0.38295	0.563	1	0.238	0.252	0.467
84	chr4B	586577240	+	GTATTAGTGATCGCTTGCAA	TGG	0.38285	0.569	1	0.527	0.281	0.471
85	chr4B	586576153	-	TAGTTAATCGTGTTCTCTAG	TGG	0.38255	0.549	1	0.525	0.191	0.457
86	chr4B	586577548	+	CATGCATTTAACAGGAGTGT	GGG	0.38155	0.594	1	0.291	0.454	0.401
87	chr4B	586577547	+	GCATGCATTTAACAGGAGTG	TGG	0.38145	0.602	1	0.33	0.366	0.659
88	chr4B	586577244	+	TAGTGATCGCTTGCAATGGA	AGG	0.3813	0.583	1	0.594	0.305	0.594
89	chr4B	586579958	+	TTGTGCTCAGTCCATAGTGC	AGG	0.37905	0.538	1	0.359	0.268	0.263
90	chr4B	586579688	+	GTTGTGAAGACACCGAGGTC	AGG	0.37905	0.516	1	0.223	0.17	0.239
91	chr4B	586576435	+	CTTGAGGCAAGAGATGTGTT	GGG	0.3782	0.588	1	1	0.486	0.344
92	chr4B	586576164	+	ACGATTAACTATTTGGAAGC	TGG	0.37815	0.519	1	0.358	0.148	0.331
93	chr4B	586578525	+	AAGCACTTTGCACTTACTGA	TGG	0.3776	0.536	1	0.325	0.306	0.196
94	chr4B	586579913	+	GAAATACTTGGCTTCCATGG	AGG	0.3758	0.613	1	0.512	0.432	0.75
95	chr4B	586576236	+	CAGGTCGTGATTGCTGGTGC	AGG	0.37495	0.523	1	0.535	0.242	0.247
96	chr4B	586579531	+	AAACCGTTCGATGCTGGAGT	TGG	0.3745	0.535	0.933	0.51	0.397	0.535
97	chr4B	586577590	+	AATGCTTACTTGGCCGGAGA	AGG	0.3709	0.539	1	0.348	0.301	0.37
98	chr4B	586580160	-	GCTAACTAGCTACAACTTGG	AGG	0.3702	0.55	1	0.438	0.353	0.39
99	chr4B	586575972	-	TTACTTTATTCCTTAAGCCA	AGG	0.36995	0.511	1	0.368	0.291	0.129
100	chr4B	586578526	+	AGCACTTTGCACTTACTGAT	GGG	0.36905	0.565	1	0.381	0.336	0.597
101	chr4B	586576613	+	TGAACAGTTAGCTGCATGGA	AGG	0.3684	0.576	1	0.502	0.536	0.32
102	chr4B	586580163	-	CGCGCTAACTAGCTACAACT	TGG	0.368	0.487	1	0.404	0.098	0.314
103	chr4B	586578185	-	AGCAATCAGAATGCACTGCA	TGG	0.3666	0.549	1	0.412	0.351	0.456
104	chr4B	586579800	-	CGGACCTGTAACAGCGAGCC	AGG	0.3639	0.477	1	0.383	0.246	0
105	chr4B	586577314	-	AAGTCTCTGGGAAATCAAAA	CGG	0.3636	0.547	1	0.463	0.415	0.368
106	chr4B	586577337	+	GCCGGCGCCCTTAAATGGTA	AGG	0.36355	0.491	1	0.604	0.173	0.293
107	chr4B	586576641	+	GATGGTGATTGGTACGAGAC	TGG	0.3624	0.546	1	0.388	0.537	0.138
108	chr4B	586578567	+	GCATATGTTTTTGCAGCACC	AGG	0.36005	0.496	1	0.275	0.166	0.427
109	chr4B	586578083	+	TACAGTTATTTAATCAGCAC	AGG	0.3594	0.46	1	0.306	0.179	0.054
110	chr4B	586579860	+	CTGCAACGATCACCGATCGA	AGG	0.35935	0.581	1	0.55	0.606	0.411
111	chr4B	586577300	-	TCAAAACGGCTGTATTCTCC	TGG	0.3588	0.481	1	0.304	0.206	0.222
112	chr4B	586578387	+	TCGAAAATGGCATTCTTGGA	TGG	0.3578	0.524	1	0.375	0.344	0.396
113	chr4B	586579861	+	TGCAACGATCACCGATCGAA	GGG	0.35775	0.537	1	0.416	0.471	0.273
114	chr4B	586577657	+	GCTTACGTTGAAGCTCAAGA	TGG	0.35755	0.568	1	0.431	0.431	0.667
115	chr4B	586577339	-	ACCTTACCATTTAAGGGCGC	CGG	0.3556	0.481	1	0.286	0.208	0.282
116	chr4B	586576126	+	TTGTTTGCCAAGATTTTCCA	AGG	0.3538	0.54	1	0.476	0.381	0.562
117	chr4B	586576427	-	TCTCTTGCCTCAAGCACTAT	GGG	0.35355	0.488	1	0.401	0.126	0.557
118	chr4B	586576630	+	GGAAGGATGAAGATGGTGAT	TGG	0.3528	0.565	1	0.684	0.397	0.8
119	chr4B	586576434	+	GCTTGAGGCAAGAGATGTGT	TGG	0.35225	0.569	1	0.517	0.437	0.771
120	chr4B	586576222	-	ACGACCTGTAATGGTTTACT	GGG	0.3507	0.507	1	0.357	0.355	0.346
121	chr4B	586578449	+	CATTCAGTCTTTGGGTGGTG	AGG	0.3498	0.514	1	0.35	0.404	0.336
122	chr4B	586576443	+	AAGAGATGTGTTGGGCGGAA	AGG	0.3492	0.553	1	0.473	0.398	0.75
123	chr4B	586578740	-	CATATATGAACATTGATGAC	AGG	0.3471	0.569	1	0.336	0.374	1
124	chr4B	586577319	+	TGATTTCCCAGAGACTTTGC	CGG	0.34705	0.438	1	0.648	0.167	0.105
125	chr4B	586576231	-	CCAGCAATCACGACCTGTAA	TGG	0.3452	0.482	1	0.445	0.411	0.094
126	chr4B	586580119	-	GCAGGCTCTCCTGGCTCCTG	CGG	0.3444	0.513	1	0.584	0.325	0.592
127	chr4B	586576144	-	GTGTTCTCTAGTGGAGGCCT	TGG	0.34325	0.475	1	0.369	0.25	0.385
128	chr4B	586580109	+	GATGCTGTCCCGCAGGAGCC	AGG	0.34265	0.486	1	0.601	0.231	0.545
129	chr4B	586579658	-	TAAGAATCTTTGCTTTACTC	TGG	0.3421	0.466	1	0.398	0.234	0.35
130	chr4B	586579970	-	GAGAGCATTTACCTGCACTA	TGG	0.3416	0.468	1	0.433	0.172	0.504
131	chr4B	586576188	-	TTCTAAACGACGAAGAAAGC	TGG	0.34045	0.531	1	0.339	0.476	0.549
132	chr4B	586579638	-	TGGTCAGCAGCGATTTCATC	AGG	0.3398	0.456	1	0.177	0.08	0.604
133	chr4B	586577211	-	AGCAAACAAATTCTGTACAT	TGG	0.33845	0.473	1	0.538	0.314	0.333
134	chr4B	586579875	+	ATCGAAGGGTTTTATCTGGC	CGG	0.33805	0.499	0.947	0.493	0.539	0.522
135	chr4B	586579901	+	TTACACAAAGCAGAAATACT	TGG	0.33775	0.516	1	0.361	0.381	0.643
136	chr4B	586579928	-	TGACAAAACCGCACCCTCCA	TGG	0.33605	0.494	1	0.357	0.449	0.321
137	chr4B	586575971	-	TACTTTATTCCTTAAGCCAA	GGG	0.3357	0.491	1	0.457	0.375	0.446
138	chr4B	586576609	+	GCCTTGAACAGTTAGCTGCA	TGG	0.33495	0.596	1	0.309	0.824	0.613
139	chr4B	586579910	+	GCAGAAATACTTGGCTTCCA	TGG	0.3332	0.462	1	0.249	0.26	0.436
140	chr4B	586576217	+	ACGCCCCAGTAAACCATTAC	AGG	0.33275	0.41	1	0.383	0.144	0.157
141	chr4B	586576134	-	GTGGAGGCCTTGGAAAATCT	TGG	0.33195	0.49	1	0.544	0.3	0.661
142	chr4B	586575876	+	AAGCAAGTAAGATCTTTTGC	TGG	0.33145	0.478	1	0.532	0.392	0.367
143	chr4B	586580145	-	CTTGGAGGCGACGGGGGCTT	CGG	0.3311	0.348	0.784	0.546	0.327	0.716
144	chr4B	586580153	-	AGCTACAACTTGGAGGCGAC	GGG	0.3311	0.473	1	0.254	0.395	0.318
145	chr4B	586577654	-	CTTGAGCTTCAACGTAAGCT	TGG	0.33105	0.494	1	0.265	0.231	0.857
146	chr4B	586579142	+	AGGTACTAACTTGATGATTT	AGG	0.331	0.263	0.273	0.601	0.601	0.601
147	chr4B	586578923	-	AGACATACCTGCTGAAAAGA	AGG	0.3288	0.524	1	0.472	0.539	0.586
148	chr4B	586578540	+	ACTGATGGGACTCAAATAAC	TGG	0.32835	0.425	1	0.5	0.277	0.129
149	chr4B	586579525	+	TGATCCAAACCGTTCGATGC	TGG	0.32485	0.458	1	0.156	0.34	0.403
150	chr4B	586578915	+	ATGACCACCTTCTTTTCAGC	AGG	0.32465	0.478	1	0.348	0.429	0.429
151	chr4B	586577580	+	AAAACAATGAAATGCTTACT	TGG	0.32285	0.485	1	0.19	0.436	0.521
152	chr4B	586576665	-	AGAGCTTACAAAAAATATGA	AGG	0.3225	0.541	1	0.505	0.571	0.818
153	chr4B	586576230	+	CCATTACAGGTCGTGATTGC	TGG	0.3222	0.382	1	0.357	0.188	0
154	chr4B	586580118	-	CAGGCTCTCCTGGCTCCTGC	GGG	0.31965	0.463	1	0.352	0.376	0.485
155	chr4B	586576114	-	TGGCAAACAACCTGCAAAGA	AGG	0.31565	0.479	1	0.427	0.457	0.563
156	chr4B	586578761	+	GGTTAGTTGATTTAAATGTT	TGG	0.31535	0.451	1	0.381	0.347	0.509
157	chr4B	586580137	-	CGACGGGGGCTTCGGATTGC	AGG	0.31475	0.259	0.786	0.192	0.101	0.591
158	chr4B	586576611	-	TCCATGCAGCTAACTGTTCA	AGG	0.3142	0.434	1	0.482	0.344	0.368
159	chr4B	586578711	+	CAAAAGGCTGGATAAGTTGG	TGG	0.3129	0.538	1	0.454	0.561	1
160	chr4B	586578708	+	TTTCAAAAGGCTGGATAAGT	TGG	0.31125	0.447	1	0.36	0.418	0.409
161	chr4B	586577604	-	ATAGCAAACTTCACCTTCTC	CGG	0.31115	0.471	1	0.198	0.315	0.857
162	chr4B	586577286	-	TTCTCCTGGTTTGTTTGGCA	TGG	0.31005	0.457	1	0.622	0.357	0.655
163	chr4B	586577584	+	CAATGAAATGCTTACTTGGC	CGG	0.30955	0.501	1	0.272	0.656	0.507
164	chr4B	586578112	-	ACCTCGTCGTTGACTCGATC	AGG	0.3065	0.454	1	0.205	0.205	1
165	chr4B	586577345	-	TGTATAACCTTACCATTTAA	GGG	0.30565	0.39	1	0.281	0.288	0.211
166	chr4B	586577210	-	GCAAACAAATTCTGTACATT	GGG	0.3046	0.418	1	0.365	0.267	0.554
167	chr4B	586579929	+	ATGGAGGGTGCGGTTTTGTC	AGG	0.3043	0.406	1	0.622	0.279	0.416
168	chr4B	586578454	+	AGTCTTTGGGTGGTGAGGTC	CGG	0.3015	0.416	1	0.279	0.334	0.462
169	chr4B	586578172	-	CACTGCATGGATAACTCGTC	AGG	0.30145	0.401	1	0.476	0.327	0.327
170	chr4B	586578436	-	GACTGAATGTGGTTAACAAT	AGG	0.2973	0.415	1	0.419	0.371	0.462
171	chr4B	586577274	-	GTTTGGCATGGCAAATATCA	TGG	0.29695	0.447	1	0.536	0.332	0.867
172	chr4B	586577218	+	CAGAATTTGTTTGCTGAGCT	TGG	0.29615	0.456	1	0.606	0.606	0.425
173	chr4B	586576420	-	CCTCAAGCACTATGGGTTTG	TGG	0.29265	0.386	0.938	0.742	0.425	0.591
174	chr4B	586578695	+	GAGAGATCTCTTATTTCAAA	AGG	0.29015	0.435	1	0.485	0.464	0.619
175	chr4B	586578699	+	GATCTCTTATTTCAAAAGGC	TGG	0.2895	0.409	1	0.467	0.442	0.416
176	chr4B	586579919	+	CTTGGCTTCCATGGAGGGTG	CGG	0.28275	0.482	1	0.531	0.616	0.933
177	chr4B	586578511	-	AAGTGCTTCACTGTTCCGTC	AGG	0.28215	0.378	1	0.202	0.321	0.495
178	chr4B	586575961	+	GTACGACCTCCCTTGGCTTA	AGG	0.28135	0.357	1	0.459	0.246	0.451
179	chr4B	586578441	+	GTTAACCACATTCAGTCTTT	GGG	0.28035	0.369	1	0.323	0.385	0.313
180	chr4B	586577540	+	TGACTATGCATGCATTTAAC	AGG	0.27485	0.337	1	0.371	0.167	0.539
181	chr4B	586577291	-	CTGTATTCTCCTGGTTTGTT	TGG	0.27405	0.351	1	0.366	0.272	0.485
182	chr4B	586577606	+	GAGAAGGTGAAGTTTGCTAT	TGG	0.2705	0.363	1	0.214	0.341	0.538
183	chr4B	586577327	-	AAGGGCGCCGGCAAAGTCTC	TGG	0.2677	0.357	1	0.929	0.348	0.52
184	chr4B	586579837	-	GGTCGGCAAGGTTCGCAATT	CGG	0.26745	0.359	1	0.632	0.226	0.789
185	chr4B	586579076	+	TATATCAATCTTTCTGTTTC	AGG	0.2664	0.131	0.655	0.283	0.409	0.579
186	chr4B	586577607	+	AGAAGGTGAAGTTTGCTATT	GGG	0.2632	0.354	1	0.509	0.282	0.712
187	chr4B	586578383	+	TGGCTCGAAAATGGCATTCT	TGG	0.26235	0.322	1	0.248	0.284	0.405
188	chr4B	586576672	+	TTTTTTGTAAGCTCTGGTTC	TGG	0.2612	0.361	1	0.577	0.419	0.548
189	chr4B	586577637	-	GCTTGGCCACCAAGCATTGC	TGG	0.2612	0.386	1	0.301	0.529	0.578
190	chr4B	586578740	+	CTGTCATCAATGTTCATATA	TGG	0.2603	0.34	1	0.357	0.473	0.248
191	chr4B	586579795	+	ACTTCCTGGCTCGCTGTTAC	AGG	0.2465	0.26	1	0.44	0.264	0.142
192	chr4B	586576223	-	CACGACCTGTAATGGTTTAC	TGG	0.24405	0.242	1	0.28	0.197	0.145
193	chr4B	586580128	-	CTTCGGATTGCAGGCTCTCC	TGG	0.24395	0.312	1	0.306	0.404	0.433
194	chr4B	586578374	+	GGAGAAGCATGGCTCGAAAA	TGG	0.2401	0.331	1	0.356	0.504	0.5
195	chr4B	586576103	+	TAATTGCTTGCCTTCTTTGC	AGG	0.2391	0.294	1	0.557	0.406	0.346
196	chr4B	586577332	+	ACTTTGCCGGCGCCCTTAAA	TGG	0.2343	0.275	1	0.315	0.24	0.584
197	chr4B	586575975	+	GGCTTAAGGAATAAAGTAAA	AGG	0.23365	0.325	1	0.448	0.471	0.635
198	chr4B	586578440	+	TGTTAACCACATTCAGTCTT	TGG	0.2327	0.249	1	0.414	0.187	0.462
199	chr4B	586579594	-	CATAGTTGCTTCGATGATTT	CGG	0.23085	0.287	1	0.495	0.317	0.619
200	chr4B	586578927	+	TTTTCAGCAGGTATGTCTTT	TGG	0.22095	0.273	1	0.884	0.37	0.571
201	chr4B	586576428	-	ATCTCTTGCCTCAAGCACTA	TGG	0.218	0.312	1	0.513	0.699	0.362
202	chr4B	586576354	+	GTTTCTGGTGTGAATTTTGC	AGG	0.21175	0.307	1	0.471	0.7	0.435
203	chr4B	586576157	+	AGAGAACACGATTAACTATT	TGG	0.2053	0.207	1	0.618	0.347	0.27
204	chr4B	586579495	+	TTTCTTTTCTAACTGTTTAC	AGG	0.20435	0.225	1	0.364	0.235	0.693
205	chr4B	586577572	-	CATTTCATTGTTTTTCAGTA	TGG	0.2027	0.276	1	0.56	0.56	0.586
206	chr4B	586578418	-	ATAGGCATGCATAGCCTTTC	AGG	0.19285	0.198	1	0.463	0.53	0.063
207	chr4B	586576666	+	TTCATATTTTTTGTAAGCTC	TGG	0.1921	0.33	1	0.367	0.933	0.592
208	chr4B	586578867	+	TCTGTTGATTTGAATATTTC	AGG	0.1708	0.166	1	0.308	0.316	0.612
209	chr4B	586577346	-	ATGTATAACCTTACCATTTA	AGG	0.1291	0.091	1	0.392	0.414	0.5
