# Supplementary material for: WheatCRISPR: a web-based guide RNA design tool for CRISPR/Cas9-mediated genome editing in wheat
Source: BMC Plant Biol. 2019 Nov 6;19:474. doi: 10.1186/s12870-019-2097-z (PMC6836449; doi:10.1186/s12870-019-2097-z)
Supplement: Supplementary file 2 — Additional file 2: Table S2. Experimental corroboration and validation of gRNA efficiency predictions made by WheatCRISPR. [file 12870_2019_2097_MOESM2_ESM.xlsx]

## Sheet: Sheet1
Table S2. Experimental corroboration and validation of gRNA efficiency predictions made by WheatCRISPR
gRNA tested against various target genes (reported in published litertaure) were compared to WheatCRISPR rankings based on the on-target (rs2) and off-target (CFD) activity predictions.
Gene Name	Gene Taget Name	Target Sequence	Forward Hits IWGSC_CSS_ids	Forward Hits IWGSCv1.1 ids	Reverse Complement Hits IWGSC_CSS_ids	Reverse Complement Hits IWGSCv1.1 ids	WheatCRISPR gRNA ranking	Corroborating evidence		Gene Function
								Validated CRISPR target effeciency for homozygous mutants	Reference
Q	QT1	GATGAGGAACTGGACCAAGGAGG	Traes_5BL_5117B3E2A.1	TraesCS5B02G486900			8 out of 151	Successful editing	Wang et al., 2016 (BioRxiv, https://doi.org/10.1101/051342)	domestication
Q	Q3EndT3	TTCTACTTCCCCCGCCCGCCGG	Traes_5BL_5117B3E2A.1	TraesCS5B02G486900			not found in IWGSCv1.1 genome	Successful editing, only A genome copy targeted	Wang et al., 2016(BioRxiv, https://doi.org/10.1101/051342)	domestication
TaGW2	TaGW2T2	GCTCGCGCCCTGCTACCCGGGGG	Traes_6AS_3F739BAFF.1	TraesCS6A02G189300			29 out of 170	Successful editing of A and D genome copies	Wang et al., 2016 (BioRxiv, https://doi.org/10.1101/051342)	seed development
TaGW2	TaGW2T3	AATGCCTGCCTCTCACGCGT			Traes_6DS_9452342E3.1	TraesCS6D02G176900	42 out of 170	No editing event	Wang et al., 2016(BioRxiv, https://doi.org/10.1101/051342)	seed development
TaGW2	TaGW2	CCTCTAGAAATACCCCATCCTG	Traes_6BS_28B1B89B5.1	TraesCS6B02G215300			not found in IWGSCv1.1 genome	Successful editing	Zhang et al., 2016( Nature Communications 7, Article number: 12617 doi:10.1038/ncomms12617	seed development
TaLPX1T1	TaLpx1T1F	TTCGGCGCCACCATCATGGACGG	Traes_4BS_939C79184.1	TraesCS4B02G037900			192 out of 513	Genome editing event successful	Wang et al., 2016(BioRxiv, https://doi.org/10.1101/051342)	disease resistance
TaLPX1T2	TaLpx1T2F	CCGGGGGTGGTGTCGACGTAGG			Traes_4BS_63DD9D036.1	TraesCS4B02G037700	189 out of 501	Successful editing of B and D genome copies	Wang et al., 2016(BioRxiv, https://doi.org/10.1101/051342)	disease resistance
TaGASR7	TaGASR7	CCGCCGGGCACCTACGGCAAC	Traes_7AS_F91D8701E.1	TraesCS7A02G208100			not found in IWGSCv1.1 genome	Mutation detected in A, B, and D genome copies	Zhang et al., 2016( Nature Communications 7, Article number: 12617 doi:10.1038/ncomms12617	Grain Length and Weight
TaDEP1	TaDEP1	CCGGTCCTGCCGTCTTTATTGGT	Traes_5AL_0F12EEA55.1	TraesCS5A02G215100			120 out of 144	Not successful	Zhang et al., 2016( Nature Communications 7, Article number: 12617 doi:10.1038/ncomms12617	panicel growth and yield
TaPIN1	TaPIN1	TCACCGTGGGCGCCGCCACCAGG			Traes_7DS_8527FD104.1	TraesCS7D02G191600	128 of 348	No homozygous editing event	Zhang et al., 2016( Nature Communications 7, Article number: 12617 doi:10.1038/ncomms12617	Root emergence and tillering
TaLOX	TaLOX	GTGCCGCGCGACGAGCTCTTCGG	Traes_5BL_304FAFA26.1	TraesCS5B02G382300			22 out of 532	Successful editing	Zhang et al., 2016( Nature Communications 7, Article number: 12617 doi:10.1038/ncomms12617; Shan et al., 2014 (Nature Protocols 9, 2395–2410	grain development and storage
PDS	pTpds1	TTTGCCATGCCAAACAAACCAGG	Traes_4AS_357A85716.1	TraesCS4A02G004900			8 out of 219	Successful indel mutations	Upadhyay et al., 2013 (G3 3: 2233-2238)	carotenoid biosynthesis pathway gene
INOX	Inox Protospacer1	AGACGTACGAGTTTGTGCAGCGG	Traes_7AL_1BC53C605.1	TraesCS7A02G357800			8 out of 174	Successful indel mutations	Upadhyay et al., 2013 (G3 3: 2233-2238)	cellular regulation
INOX	Inox Protospacer2	CAAGACGGAGATGAGCATCTGGG	Traes_7AL_1BC53C605.1	TraesCS7A02G357800.			88 out of 174	Successful indel mutations	Upadhyay et al., 2013 (G3 3: 2233-2238)	cellular regulation
